# Supplementary material for: The Formation of Volume Transmission Gratings in Acrylamide-Based Photopolymers Using Curcumin as a Long-Wavelength Photosensitizer
Source: Polymers (Basel). 2023 Apr 3;15(7):1782. doi: 10.3390/polym15071782 (PMC10096970; doi:10.3390/polym15071782)
Supplement: Supplementary file 1 [file polymers-15-01782-s001.zip]

Archive with 1 entries (1 files):
- polymers-2022793-supplementary.pdf
